# Supplementary material for: The effect of high compared with low dairy consumption on glucose metabolism, insulin sensitivity, and metabolic flexibility in overweight adults: a randomized crossover trial
Source: Am J Clin Nutr. 2019 Apr 17;109(6):1555–68. doi: 10.1093/ajcn/nqz017 (PMC6537937; doi:10.1093/ajcn/nqz017)
Supplement: nqz017_Supplemental_Files [file nqz017_supplemental_files.zip]

Archive with 2 entries (2 files):
- OSM-Supplemental figure 1.doc
- OSM-Supplemental table 1.docx
